# Supplementary material for: MOF-808 as a Highly Active Catalyst for the Diastereoselective Reduction of Substituted Cyclohexanones
Source: Molecules. 2022 Sep 25;27(19):6315. doi: 10.3390/molecules27196315 (PMC9571754; doi:10.3390/molecules27196315)
Supplement: Supplementary file 1 [file molecules-27-06315-s001.zip]

Archive with 1 entries (1 files):
- molecules-1860039-supplementary.pdf
